# Supplementary material for: Inconsistency in Shoulder Arthrometers for Measuring Glenohumeral Joint Laxity: A Systematic Review
Source: Bioengineering (Basel). 2023 Jul 4;10(7):799. doi: 10.3390/bioengineering10070799 (PMC10376824; doi:10.3390/bioengineering10070799)
Supplement: Supplementary file 1 [file bioengineering-10-00799-s001.zip]

Archive with 1 entries (1 files):
- bioengineering-2459106-supplementary.pdf
